# Supplementary material for: The Cohesin Release Factor WAPL Restricts Chromatin Loop Extension
Source: Cell. 2017 May 4;169(4):693–707.e14. doi: 10.1016/j.cell.2017.04.013 (PMC5422210; doi:10.1016/j.cell.2017.04.013)
Supplement: Table S1. Oligonucleotides Used in this Study, Related to the STAR Methods [file mmc1.xlsx]

## Sheet: Sheet1
	Primer Name	Sequence
Hi-C adapters (Hi-C)	Truseq LT Ad02	/5Phos/GATCGGAAGAGCACACGTCTGAACTCCAGTCACCGATGTATCTCGTATGCCGTCTTCTGCTTG
	Truseq LT Ad04	/5Phos/GATCGGAAGAGCACACGTCTGAACTCCAGTCACTGACCAATCTCGTATGCCGTCTTCTGCTTG
	Truseq LT Ad07	/5Phos/GATCGGAAGAGCACACGTCTGAACTCCAGTCACCAGATCATCTCGTATGCCGTCTTCTGCTTG
	Truseq LT Ad16	/5Phos/GATCGGAAGAGCACACGTCTGAACTCCAGTCACCCGTCCATCTCGTATGCCGTCTTCTGCTTG
	Truseq LT Ad05	/5Phos/GATCGGAAGAGCACACGTCTGAACTCCAGTCACACAGTGATCTCGTATGCCGTCTTCTGCTTG
	Truseq LT Ad06	/5Phos/GATCGGAAGAGCACACGTCTGAACTCCAGTCACGCCAATATCTCGTATGCCGTCTTCTGCTTG
	Truseq LT Ad12	/5Phos/GATCGGAAGAGCACACGTCTGAACTCCAGTCACCTTGTAATCTCGTATGCCGTCTTCTGCTTG
	Truseq LT Ad19	/5Phos/GATCGGAAGAGCACACGTCTGAACTCCAGTCACGTGAAAATCTCGTATGCCGTCTTCTGCTTG
	HiCUniversal_adapter	AATGATACGGCGACCACCGAGATCTACACTCTTTCCCTACACGACGCTCTTCCGATC*T
	HiCPrimer1.1Illumina	AATGATACGGCGACCACCGAGAT
	HiCPrimer2.1Illumina	CAAGCAGAAGACGGCATACGA
4C primers (4C)	NCAM2_promoter_CTCF_site_21_22372444-22372796_forward	AATGATACGGCGACCACCGAGATCTACACTCTTTCCCTACACGACGCTCTTCCGATCTGACATATGTGCATGCTGATC
	NCAM2_promoter_CTCF_site_21_22372444-22372796_reverse	ACTGGAGTTCAGACGTGTGCTCTTCCGATC AGAGGCTAAGTGTGTTGGAA
	4C_rev_RPI1	CAAGCAGAAGACGGCATACGAGATCGTGATGTGACTGGAGTTCAGACGTGTGCT
	4C_rev_RPI3	CAAGCAGAAGACGGCATACGAGATGCCTAAGTGACTGGAGTTCAGACGTGTGCT
	4C_rev_RPI14	CAAGCAGAAGACGGCATACGAGATGGAACTGTGACTGGAGTTCAGACGTGTGCT
	4C_rev_RPI8	CAAGCAGAAGACGGCATACGAGATGCGGACGTGACTGGAGTTCAGACGTGTGCT
ChIP primers	Universal_adapter	AATGATACGGCGACCACCGAGATCTACACTCTTTCCCTACACGACGCTCTTCCGATC*T
	AD002	/5Phos/GATCGGAAGAGCACACGTCTGAACTCCAGTCACCGATGTATCTCGTATGCCGTCTTCTGCTTG
	AD003	/5Phos/GATCGGAAGAGCACACGTCTGAACTCCAGTCACTTAGGCATCTCGTATGCCGTCTTCTGCTTG
	AD004	/5Phos/GATCGGAAGAGCACACGTCTGAACTCCAGTCACTGACCAATCTCGTATGCCGTCTTCTGCTTG
	AD005	/5Phos/GATCGGAAGAGCACACGTCTGAACTCCAGTCACACAGTGATCTCGTATGCCGTCTTCTGCTTG
	AD006	/5Phos/GATCGGAAGAGCACACGTCTGAACTCCAGTCACGCCAATATCTCGTATGCCGTCTTCTGCTTG
	AD007	/5Phos/GATCGGAAGAGCACACGTCTGAACTCCAGTCACCAGATCATCTCGTATGCCGTCTTCTGCTTG
	AD009	/5Phos/GATCGGAAGAGCACACGTCTGAACTCCAGTCACGATCAGATCTCGTATGCCGTCTTCTGCTTG
	AD012	/5Phos/GATCGGAAGAGCACACGTCTGAACTCCAGTCACCTTGTAATCTCGTATGCCGTCTTCTGCTTG
	AD016	/5Phos/GATCGGAAGAGCACACGTCTGAACTCCAGTCACCCGTCCATCTCGTATGCCGTCTTCTGCTTG
	AD019	/5Phos/GATCGGAAGAGCACACGTCTGAACTCCAGTCACGTGAAAATCTCGTATGCCGTCTTCTGCTTG
	AD022	/5Phos/GATCGGAAGAGCACACGTCTGAACTCCAGTCACCGTACGTAATCTCGTATGCCGTCTTCTG
	AD027	/5Phos/GATCGGAAGAGCACACGTCTGAACTCCAGTCACATTCCTTTATCTCGTATGCCGTCTTCTGCTT
Gene editing primers	WAPL targeting CRISPR	CACCGCGTTCCATAGTATCCTGTA
	SCC4 targeting CRISPR	CACCGTACGGGCCTCGATGCGCTG
	SCC2 exon 2 targeting CRISPR 1	ATCCCCGCAAGAGTAGTAAT
	SCC2 exon 2 targeting CRISPR 2	CCTGAACTAAGTACTTTTAT
	SCC2 exon 10 targeting CRISPR	GTTTATTCTTGATAGGTTTA
	SCC2 Repair Oligo exon 2-10	AGCTGGCACCTGAACTAAGTACTTTACCTATCAAGAATAAACCATCAAAG
	Verify Blasticidin cassette integration Forward	GCCTTAGCCAAAGCAAACAG
	Verify Blasticidin cassette integration Reverse	ACTGCAGGTAAGGGGGAACT
	Verify Blasticidin cassette integration Blast Reverse	GACATGGTGCTTGTTGTCCTC
	Verify Puromycin cassette integration Forward	GTCGCCCTTTTACACCTTCC
	Verify Puromycin cassette integration Reverse	ATTTGCGGATCCTGTTGCTC
	Verify Puromycin cassette integration Blast Reverse	CGTGAGGAAGAGTTCTTGCAG
	Verify SCC2 mutation exon 2 Forward	ATGAATTGCAGTGCTTGTCG
	Verify SCC2 mutation exon 2 Reverse	AGGCTGCTGATACCTCCAAC
	Verify SCC2 mutation exon 10 Forward	GACCTGACAGTCCTCGTGTT
	Verify SCC2 mutation exon 10 Reverse	CCTTGAGTAGTGGGTGGGAA
Table S1 - Related to STAR Methods.
Oligonucleotides used in this study.
